# Supplementary material for: Dietary Patterns and Major Depression: Results from 15,262 Participants (International ALIMENTAL Study)
Source: Nutrients. 2025 May 4;17(9):1583. doi: 10.3390/nu17091583 (PMC12073559; doi:10.3390/nu17091583)
Supplement: Supplementary file 1 [file nutrients-17-01583-s001.zip]

Archive with 1 entries (1 files):
- nutrients-3607421-supplementary.pdf
